# Supplementary material for: Modulatory Effects of Caffeine and Pentoxifylline on Aromatic Antibiotics: A Role for Hetero-Complex Formation
Source: Molecules. 2021 Jun 14;26(12):3628. doi: 10.3390/molecules26123628 (PMC8231999; doi:10.3390/molecules26123628)
Supplement: Supplementary file 1 [file molecules-26-03628-s001.zip]

Archive with 1 entries (1 files):
- molecules-1234160-supplementary.pdf
